# Supplementary material for: Analysis of Gene Expression Patterns of Epigenetic Enzymes Dnmt3a, Tet1 and Ogt in Murine Chondrogenic Models
Source: Cells. 2021 Oct 6;10(10):2678. doi: 10.3390/cells10102678 (PMC8534543; doi:10.3390/cells10102678)
Supplement: Supplementary file 1 [file cells-10-02678-s001.zip]

Archive with 1 entries (1 files):
- cells-1393677-supplementary.pdf
